# Supplementary material for: The cross-domain functional organization of posterior lateral temporal cortex: insights from ALE meta-analyses of 7 cognitive domains spanning 12,000 participants
Source: Cereb Cortex. 2022 Oct 20;33(8):4990–5006. doi: 10.1093/cercor/bhac394 (PMC10110446; doi:10.1093/cercor/bhac394)
Supplement: Final_Supplementary_Hodgson_bhac394 [file final_supplementary_hodgson_bhac394.zip]

Archive with 1 entries (1 files):
- Final_Supplementary_Hodgson_bhac394.docx
